# Supplementary material for: Progressive and concordant alterations in transcriptional and gut microbiota across aortic valve calcification severity
Source: Microbiol Spectr. 2025 Dec 22;14(2):e02137-25. doi: 10.1128/spectrum.02137-25 (PMC12889152; doi:10.1128/spectrum.02137-25)
Supplement: Data S1 — Genes associated with the 11 candidate functional genera. [file spectrum.02137-25-s0001.xlsx]

## Sheet: Supplementary Data 1
gene	P	Cor	genus	DEGtype	SYMBOL	GenusType	Cor_type_withDisease
ENSG00000006125	0.00256211818538918	0.650530462460606	Methyloversatilis	down	AP2B1	n	discordant gene	Supplementary Data 1. Genes associated with the 11 candidate functional genera. Genes were first identified by Spearman correlation with genus abundance (unadjusted p < 0.01, |ρ| > 0.20) and then restricted to those differentially expressed in the s-CAVD group (unadjusted p < 0.05, |log₂FC| > 0.5).
ENSG00000007174	0.0069680498400484	0.596947390749697	Methyloversatilis	down	DNAH9	n	discordant gene	Columns: DEGtype - up: higher expression in s-CAVD; down: lower expression in s-CAVD. GenusType -p: the genus shows a positive trend with calcification severity; n: the genus shows a negative trend with calcification severity
ENSG00000018236	0.00395301811281143	0.628470306808358	Methyloversatilis	down	CNTN1	n	discordant gene
ENSG00000018625	7.99369944981621e-07	0.877581106969772	Methyloversatilis	down	ATP1A2	n	discordant gene
ENSG00000034971	0.000166221346307598	0.758689227864828	Methyloversatilis	down	MYOC	n	discordant gene
ENSG00000039537	4.23893627436006e-06	0.849259762196483	Methyloversatilis	down	C6	n	discordant gene
ENSG00000043591	0.00222073654543004	0.65745040531752	Methyloversatilis	down	ADRB1	n	discordant gene
ENSG00000054179	4.27428021820019e-07	0.88670300278739	Methyloversatilis	down	ENTPD2	n	discordant gene
ENSG00000057294	0.00481249487086562	0.617893590094616	Methyloversatilis	down	PKP2	n	discordant gene
ENSG00000058668	0.00281964603818872	0.645799951223614	Methyloversatilis	down	ATP2B4	n	discordant gene
ENSG00000072657	0.000331102213827011	0.73564273557552	Methyloversatilis	down	TRHDE	n	discordant gene
ENSG00000072954	0.000188918918172703	0.75458707761052	Methyloversatilis	down	TMEM38A	n	discordant gene
ENSG00000077616	7.88241872990581e-06	0.837007022334045	Methyloversatilis	down	NAALAD2	n	discordant gene
ENSG00000078549	0.00453491305140148	0.621126743554568	Methyloversatilis	down	ADCYAP1R1	n	discordant gene
ENSG00000083067	1.13878129791839e-05	0.82923576597423	Methyloversatilis	down	TRPM3	n	discordant gene
ENSG00000087842	0.00286005462113709	0.645090472595976	Methyloversatilis	down	PIR	n	discordant gene
ENSG00000089225	5.739158290142e-08	0.91144722078846	Methyloversatilis	down	TBX5	n	discordant gene
ENSG00000095203	2.37596505450617e-06	0.859806584281015	Methyloversatilis	down	EPB41L4B	n	discordant gene
ENSG00000099256	0.00605498584040507	0.60506341628826	Methyloversatilis	down	PRTFDC1	n	discordant gene
ENSG00000100473	1.68754400351046e-06	0.865667159973303	Methyloversatilis	down	COCH	n	discordant gene
ENSG00000101098	0.00043708070984183	0.725650795923888	Methyloversatilis	down	RIMS4	n	discordant gene
ENSG00000102290	1.44503791690593e-06	0.868238261071713	Methyloversatilis	down	PCDH11X	n	discordant gene
ENSG00000102547	0.0040501956678322	0.627184624258699	Methyloversatilis	down	CAB39L	n	discordant gene
ENSG00000102924	1.20977086871505e-05	0.827920469796559	Methyloversatilis	down	CBLN1	n	discordant gene
ENSG00000103034	0.00834235061942746	0.586230940057156	Methyloversatilis	down	NDRG4	n	discordant gene
ENSG00000103150	0.00349185252798981	0.634952050768335	Methyloversatilis	down	MLYCD	n	discordant gene
ENSG00000103351	0.000901683467430627	0.697463286835039	Methyloversatilis	down	CLUAP1	n	discordant gene
ENSG00000106078	0.00255834067013374	0.650602730067244	Methyloversatilis	down	COBL	n	discordant gene
ENSG00000107518	0.000108393770605385	0.771840911040654	Methyloversatilis	down	ATRNL1	n	discordant gene
ENSG00000107551	0.00432602656604567	0.623668703327949	Methyloversatilis	down	RASSF4	n	discordant gene
ENSG00000108018	0.000183369442882169	0.755549617679176	Methyloversatilis	down	SORCS1	n	discordant gene
ENSG00000108405	0.00853865990352463	0.584819636324342	Methyloversatilis	down	P2RX1	n	discordant gene
ENSG00000108684	6.38076557268988e-06	0.841297847830215	Methyloversatilis	down	ASIC2	n	discordant gene
ENSG00000108984	9.62122352842567e-06	0.832845113006304	Methyloversatilis	down	MAP2K6	n	discordant gene
ENSG00000111254	0.00227880583393774	0.656213690808334	Methyloversatilis	down	AKAP3	n	discordant gene
ENSG00000111275	0.00589597572922343	0.606577690047945	Methyloversatilis	down	ALDH2	n	discordant gene
ENSG00000112796	0.000350867508186684	0.733591514267596	Methyloversatilis	down	ENPP5	n	discordant gene
ENSG00000113448	0.00970726559512117	0.57692349138113	Methyloversatilis	down	PDE4D	n	discordant gene
ENSG00000114805	3.31114277678326e-05	0.804318578011156	Methyloversatilis	down	PLCH1	n	discordant gene
ENSG00000115295	0.00121200997863473	0.684980726971158	Methyloversatilis	down	CLIP4	n	discordant gene
ENSG00000115525	2.32243628414845e-05	0.813013410373233	Methyloversatilis	down	ST3GAL5	n	discordant gene
ENSG00000116138	0.0075884993089072	0.591914347961421	Methyloversatilis	down	DNAJC16	n	discordant gene
ENSG00000116194	0.00283015659754829	0.645614605301222	Methyloversatilis	down	ANGPTL1	n	discordant gene
ENSG00000116574	4.45318513250655e-05	0.796712873516735	Methyloversatilis	down	RHOU	n	discordant gene
ENSG00000116729	0.000288765921300864	0.740411285280046	Methyloversatilis	down	WLS	n	discordant gene
ENSG00000116981	1.10559254224386e-07	0.904055713459169	Methyloversatilis	down	NT5C1A	n	discordant gene
ENSG00000116983	3.48228103617155e-05	0.803047557461197	Methyloversatilis	down	HPCAL4	n	discordant gene
ENSG00000121691	0.00178494555185323	0.667703543222479	Methyloversatilis	down	CAT	n	discordant gene
ENSG00000122756	7.27076092476623e-08	0.908851309377002	Methyloversatilis	down	CNTFR	n	discordant gene
ENSG00000122824	0.0003237844673733	0.736428533841136	Methyloversatilis	down	NUDT10	n	discordant gene
ENSG00000123600	0.00269187131127083	0.648100166649304	Methyloversatilis	down	METTL8	n	discordant gene
ENSG00000123901	0.000578477571952463	0.715120199926981	Methyloversatilis	down	GPR83	n	discordant gene
ENSG00000126091	0.00399904566869142	0.627858146993249	Methyloversatilis	down	ST3GAL3	n	discordant gene
ENSG00000126218	0.00409679198397842	0.626577126924983	Methyloversatilis	down	F10	n	discordant gene
ENSG00000126878	0.00661746428809151	0.599954888865596	Methyloversatilis	down	AIF1L	n	discordant gene
ENSG00000127241	0.000327694276629611	0.736006838621205	Methyloversatilis	down	MASP1	n	discordant gene
ENSG00000127472	9.11790277399461e-05	0.776930527059687	Methyloversatilis	down	PLA2G5	n	discordant gene
ENSG00000127990	0.00101312178940045	0.692616611963307	Methyloversatilis	down	SGCE	n	discordant gene
ENSG00000129521	0.000610108187891907	0.713067334816154	Methyloversatilis	down	EGLN3	n	discordant gene
ENSG00000130700	0.00127314256483413	0.682845130043061	Methyloversatilis	down	GATA5	n	discordant gene
ENSG00000131831	0.00185945411504096	0.665812650451428	Methyloversatilis	down	RAI2	n	discordant gene
ENSG00000132164	0.000327898693384997	0.735984908579704	Methyloversatilis	down	SLC6A11	n	discordant gene
ENSG00000132561	3.90302483113734e-05	0.800136980514068	Methyloversatilis	down	MATN2	n	discordant gene
ENSG00000133083	0.00101321714261016	0.692612660624807	Methyloversatilis	down	DCLK1	n	discordant gene
ENSG00000133863	5.69521542220549e-06	0.843554992943797	Methyloversatilis	down	TEX15	n	discordant gene
ENSG00000135063	0.000192281493764472	0.754015488165012	Methyloversatilis	down	ENTREP1	n	discordant gene
ENSG00000135069	0.00227106971854872	0.656376927236955	Methyloversatilis	down	PSAT1	n	discordant gene
ENSG00000135373	3.87911296626833e-06	0.850929445380403	Methyloversatilis	down	EHF	n	discordant gene
ENSG00000136546	2.38479846970769e-06	0.859741543915436	Methyloversatilis	down	SCN7A	n	discordant gene
ENSG00000136574	0.00767713465025754	0.59122292976133	Methyloversatilis	down	GATA4	n	discordant gene
ENSG00000136842	0.00954518582312824	0.577971045871857	Methyloversatilis	down	TMOD1	n	discordant gene
ENSG00000138669	0.00515575918017719	0.614100527265931	Methyloversatilis	down	PRKG2	n	discordant gene
ENSG00000138772	0.00871532091962495	0.583571901238266	Methyloversatilis	down	ANXA3	n	discordant gene
ENSG00000143107	0.00321510025776733	0.639189197714333	Methyloversatilis	down	FNDC7	n	discordant gene
ENSG00000143850	0.00710245144521124	0.59582706045542	Methyloversatilis	down	PLEKHA6	n	discordant gene
ENSG00000144847	0.00307679593636873	0.641420676821097	Methyloversatilis	down	IGSF11	n	discordant gene
ENSG00000145198	0.00575442553844993	0.607954030149085	Methyloversatilis	down	VWA5B2	n	discordant gene
ENSG00000145808	0.000475974511957038	0.722496476467567	Methyloversatilis	down	ADAMTS19	n	discordant gene
ENSG00000145934	0.000104815130205166	0.772839002933359	Methyloversatilis	down	TENM2	n	discordant gene
ENSG00000146151	5.8172253380389e-05	0.789574013696257	Methyloversatilis	down	HMGCLL1	n	discordant gene
ENSG00000146233	0.00640027165878244	0.601883869126079	Methyloversatilis	down	CYP39A1	n	discordant gene
ENSG00000147202	0.00591937599004995	0.606352768664494	Methyloversatilis	down	DIAPH2	n	discordant gene
ENSG00000147485	7.41100253165117e-06	0.838271826673068	Methyloversatilis	down	PXDNL	n	discordant gene
ENSG00000148204	0.00387279516777764	0.629551427998965	Methyloversatilis	down	CRB2	n	discordant gene
ENSG00000148218	0.00238674337345772	0.653982809741625	Methyloversatilis	down	ALAD	n	discordant gene
ENSG00000149531	0.0089842708480886	0.581711128498472	Methyloversatilis	down	NA	n	discordant gene
ENSG00000152078	7.29355832438205e-06	0.838597720631638	Methyloversatilis	down	TLCD4	n	discordant gene
ENSG00000152092	1.88204082874463e-06	0.863827447805299	Methyloversatilis	down	ASTN1	n	discordant gene
ENSG00000152580	5.65653592068355e-08	0.911603833867067	Methyloversatilis	down	IGSF10	n	discordant gene
ENSG00000152779	3.48842401697898e-07	0.889507197221752	Methyloversatilis	down	SLC16A12	n	discordant gene
ENSG00000153930	0.00707889851929853	0.596022135805371	Methyloversatilis	down	ANKFN1	n	discordant gene
ENSG00000155816	0.00339517280538023	0.636399680599287	Methyloversatilis	down	FMN2	n	discordant gene
ENSG00000157502	1.60436640357379e-07	0.899574429746589	Methyloversatilis	down	PWWP3B	n	discordant gene
ENSG00000158258	0.000781515167962262	0.703289579833827	Methyloversatilis	down	CLSTN2	n	discordant gene
ENSG00000158528	5.74164421305435e-05	0.789929803293336	Methyloversatilis	down	PPP1R9A	n	discordant gene
ENSG00000161298	0.00387093828036518	0.629576669770833	Methyloversatilis	down	ZNF382	n	discordant gene
ENSG00000162407	0.00827810025045928	0.58669869865918	Methyloversatilis	down	PLPP3	n	discordant gene
ENSG00000162543	0.000315085209332316	0.737382500907394	Methyloversatilis	down	UBXN10	n	discordant gene
ENSG00000163596	0.00183004787727114	0.666551257904404	Methyloversatilis	down	ICA1L	n	discordant gene
ENSG00000163817	0.000111590159193512	0.770972933813226	Methyloversatilis	down	SLC6A20	n	discordant gene
ENSG00000164532	9.2376793919143e-05	0.77655091770908	Methyloversatilis	down	TBX20	n	discordant gene
ENSG00000164946	2.55083408613825e-05	0.810755790533445	Methyloversatilis	down	FREM1	n	discordant gene
ENSG00000165092	0.00811886590153387	0.587870790626664	Methyloversatilis	down	ALDH1A1	n	discordant gene
ENSG00000165300	0.000202695480696851	0.752297624834946	Methyloversatilis	down	SLITRK5	n	discordant gene
ENSG00000165566	2.81695748884642e-05	0.808334852103681	Methyloversatilis	down	AMER2	n	discordant gene
ENSG00000165899	2.46129989987437e-06	0.859186834604896	Methyloversatilis	down	OTOGL	n	discordant gene
ENSG00000165966	0.00382818324985754	0.630160640404905	Methyloversatilis	down	PDZRN4	n	discordant gene
ENSG00000166106	0.00821632280243999	0.58715123965865	Methyloversatilis	down	ADAMTS15	n	discordant gene
ENSG00000166233	0.0082320050961657	0.587036100700916	Methyloversatilis	down	ARIH1	n	discordant gene
ENSG00000167191	0.00906265246663419	0.581177329262415	Methyloversatilis	down	GPRC5B	n	discordant gene
ENSG00000167614	0.00789185439881535	0.589574468686081	Methyloversatilis	down	TTYH1	n	discordant gene
ENSG00000168280	0.00035478353838341	0.733196774695649	Methyloversatilis	down	KIF5C	n	discordant gene
ENSG00000169031	0.000483948793025468	0.721876811235864	Methyloversatilis	down	COL4A3	n	discordant gene
ENSG00000169432	0.00427661733164331	0.624284682764573	Methyloversatilis	down	SCN9A	n	discordant gene
ENSG00000169860	0.000489496268988234	0.721450793887415	Methyloversatilis	down	P2RY1	n	discordant gene
ENSG00000170075	0.000290326945249782	0.740225247072151	Methyloversatilis	down	GPR37L1	n	discordant gene
ENSG00000170356	0.00502890336132646	0.615477466225815	Methyloversatilis	down	OR2A20P	n	discordant gene
ENSG00000171368	0.000669203309391048	0.70946113518124	Methyloversatilis	down	TPPP	n	discordant gene
ENSG00000171885	0.000372565351828607	0.731449459687145	Methyloversatilis	down	AQP4	n	discordant gene
ENSG00000174944	0.00118278973798303	0.6860335022915	Methyloversatilis	down	P2RY14	n	discordant gene
ENSG00000175161	0.000144108870465099	0.763173031647031	Methyloversatilis	down	CADM2	n	discordant gene
ENSG00000175785	2.56738216048013e-05	0.81059906514233	Methyloversatilis	down	PRIMA1	n	discordant gene
ENSG00000177119	0.00388024900904494	0.629450203692034	Methyloversatilis	down	ANO6	n	discordant gene
ENSG00000177301	0.00032700227901269	0.736081162959945	Methyloversatilis	down	KCNA2	n	discordant gene
ENSG00000178947	0.00282968751240931	0.645622865116606	Methyloversatilis	down	SMIM10L2A	n	discordant gene
ENSG00000179604	0.00102012997640205	0.69232702703291	Methyloversatilis	down	CDC42EP4	n	discordant gene
ENSG00000182890	0.00958348120967063	0.577722244915635	Methyloversatilis	down	GLUD2	n	discordant gene
ENSG00000183798	0.0086698214979984	0.583891283941003	Methyloversatilis	down	EMILIN3	n	discordant gene
ENSG00000183873	0.000493417519607215	0.721152114573252	Methyloversatilis	down	SCN5A	n	discordant gene
ENSG00000185250	0.00218660770084419	0.658189838082678	Methyloversatilis	down	PPIL6	n	discordant gene
ENSG00000185272	3.37340174693443e-05	0.803849797644819	Methyloversatilis	down	RBM11	n	discordant gene
ENSG00000185518	0.00764153813846465	0.591499824084677	Methyloversatilis	down	SV2B	n	discordant gene
ENSG00000185634	0.000528199213384269	0.718587024679258	Methyloversatilis	down	SHC4	n	discordant gene
ENSG00000186462	0.00349817817569106	0.634858491398799	Methyloversatilis	down	NAP1L2	n	discordant gene
ENSG00000186469	0.00580698897792752	0.607439741345704	Methyloversatilis	down	GNG2	n	discordant gene
ENSG00000187123	1.53730165475149e-06	0.867218833580954	Methyloversatilis	down	LYPD6	n	discordant gene
ENSG00000187867	0.00994586868977576	0.575406785010964	Methyloversatilis	down	PALM3	n	discordant gene
ENSG00000188580	0.00291474357057862	0.644143356225943	Methyloversatilis	down	NKAIN2	n	discordant gene
ENSG00000188818	0.000804606750090698	0.702114187845225	Methyloversatilis	down	ZDHHC11	n	discordant gene
ENSG00000189221	8.09665930614296e-05	0.780352775307144	Methyloversatilis	down	MAOA	n	discordant gene
ENSG00000196218	0.0015054726757746	0.675439777790401	Methyloversatilis	down	RYR1	n	discordant gene
ENSG00000196227	0.000777099830994243	0.703517643632825	Methyloversatilis	down	FAM217B	n	discordant gene
ENSG00000196810	0.0029681091778677	0.643233222675903	Methyloversatilis	down	NA	n	discordant gene
ENSG00000197054	0.00707119611905765	0.59608604500999	Methyloversatilis	down	ZNF763	n	discordant gene
ENSG00000197977	0.00139700371666144	0.678768674217269	Methyloversatilis	down	ELOVL2	n	discordant gene
ENSG00000198121	0.00443479640778694	0.622332793356448	Methyloversatilis	down	LPAR1	n	discordant gene
ENSG00000204977	0.00492594874786483	0.616616059026902	Methyloversatilis	down	TRIM13	n	discordant gene
ENSG00000206077	0.000616143617613894	0.712685860165043	Methyloversatilis	down	ZDHHC11B	n	discordant gene
ENSG00000206384	4.11020456644876e-06	0.849842507447952	Methyloversatilis	down	COL6A6	n	discordant gene
ENSG00000218510	0.00142409881822763	0.677917432156599	Methyloversatilis	down	LINC00339	n	discordant gene
ENSG00000224568	0.000301760917639983	0.738887851304513	Methyloversatilis	down	LINC01886	n	discordant gene
ENSG00000225194	0.00432215629924821	0.623716744206102	Methyloversatilis	down	LINC00092	n	discordant gene
ENSG00000225733	0.00589802369534338	0.606557976069864	Methyloversatilis	down	FGD5-AS1	n	discordant gene
ENSG00000226005	0.0027921858821479	0.646286903105183	Methyloversatilis	down	LINC02660	n	discordant gene
ENSG00000226137	0.00147084839153484	0.676479999650234	Methyloversatilis	down	BAIAP2-DT	n	discordant gene
ENSG00000226403	0.00737954248190206	0.593570721876459	Methyloversatilis	down	NA	n	discordant gene
ENSG00000236333	0.00138496298431596	0.679151388513155	Methyloversatilis	down	NA	n	discordant gene
ENSG00000239389	0.00121773939654856	0.684776796887994	Methyloversatilis	down	PCDHA13	n	discordant gene
ENSG00000243069	0.00220979350602238	0.657686462256269	Methyloversatilis	down	ARHGEF26-AS1	n	discordant gene
ENSG00000249624	0.000106552181095346	0.772350961809779	Methyloversatilis	down	NA	n	discordant gene
ENSG00000250305	3.55904830451731e-06	0.852531391660091	Methyloversatilis	down	TRMT9B	n	discordant gene
ENSG00000254139	3.92309126834218e-06	0.850718352845712	Methyloversatilis	down	LINC03018	n	discordant gene
ENSG00000254959	2.46917724807724e-05	0.811542198980313	Methyloversatilis	down	INMT-MINDY4	n	discordant gene
ENSG00000255394	0.000585152529298821	0.714679246360488	Methyloversatilis	down	NA	n	discordant gene
ENSG00000255399	0.00018371362865422	0.755489203869428	Methyloversatilis	down	TBX5-AS1	n	discordant gene
ENSG00000258498	0.00325210401304789	0.638605624614015	Methyloversatilis	down	DIO3OS	n	discordant gene
ENSG00000258636	0.000308700287738	0.738096981613736	Methyloversatilis	down	LOC124907392	n	discordant gene
ENSG00000259828	0.000645862632871563	0.71085212690433	Methyloversatilis	down	NA	n	discordant gene
ENSG00000260230	0.00349385359941745	0.63492243885486	Methyloversatilis	down	FRRS1L	n	discordant gene
ENSG00000260398	0.0080801615971885	0.588158500953795	Methyloversatilis	down	NA	n	discordant gene
ENSG00000260461	0.00389978397277726	0.629185673466964	Methyloversatilis	down	NA	n	discordant gene
ENSG00000263620	0.00987187544748812	0.575873956533696	Methyloversatilis	down	NA	n	discordant gene
ENSG00000268107	0.00395727886137226	0.628413393800412	Methyloversatilis	down	NA	n	discordant gene
ENSG00000270362	2.19689845489303e-05	0.814336934652025	Methyloversatilis	down	HMGN3-AS1	n	discordant gene
ENSG00000279249	6.57876237194498e-06	0.840685040294471	Methyloversatilis	down	LOC102724859	n	discordant gene
ENSG00000279348	0.00663138032445227	0.599833063756148	Methyloversatilis	down	NA	n	discordant gene
ENSG00000279598	0.000922469866308168	0.696522	Methyloversatilis	down	NA	n	discordant gene
ENSG00000280594	0.00105554654191685	0.69088859189944	Methyloversatilis	down	BTG3-AS1	n	discordant gene
ENSG00000286107	0.00939718617407513	0.578940237342921	Methyloversatilis	down	NA	n	discordant gene
ENSG00000286185	0.000317044526012862	0.73716571126092	Methyloversatilis	down	NA	n	discordant gene
ENSG00000286695	9.6818057442104e-06	0.832712205259235	Methyloversatilis	down	NA	n	discordant gene
ENSG00000288698	0.00112855580972209	0.688046583011728	Methyloversatilis	down	NA	n	discordant gene
ENSG00000002726	0.00280377730751034	0.646080870705996	Peptoniphilus	down	AOC1	n	discordant gene
ENSG00000007062	9.31198010758269e-06	0.833535013289335	Peptoniphilus	down	PROM1	n	discordant gene
ENSG00000078549	0.000129058973285328	0.766573218582799	Peptoniphilus	down	ADCYAP1R1	n	discordant gene
ENSG00000102290	0.00832069223028267	0.586388290949921	Peptoniphilus	down	PCDH11X	n	discordant gene
ENSG00000105877	8.54341558892272e-06	0.835339371676984	Peptoniphilus	down	DNAH11	n	discordant gene
ENSG00000111254	0.00160574809998105	0.672535914753654	Peptoniphilus	down	AKAP3	n	discordant gene
ENSG00000134762	0.00112570423336249	0.688154653499946	Peptoniphilus	down	DSC3	n	discordant gene
ENSG00000149571	0.000892101834903838	0.697903096505626	Peptoniphilus	down	KIRREL3	n	discordant gene
ENSG00000149929	0.00123575110998258	0.684140883155323	Peptoniphilus	down	HIRIP3	n	discordant gene
ENSG00000151952	0.000854002559310018	0.699692117374133	Peptoniphilus	down	TMEM132D	n	discordant gene
ENSG00000155011	0.000424971303524573	0.726681322603964	Peptoniphilus	down	DKK2	n	discordant gene
ENSG00000156463	0.00616782569764045	0.604008411946503	Peptoniphilus	down	SH3RF2	n	discordant gene
ENSG00000158528	0.00451316414601413	0.62138686778524	Peptoniphilus	down	PPP1R9A	n	discordant gene
ENSG00000162407	0.00267873032840037	0.648341827300417	Peptoniphilus	down	PLPP3	n	discordant gene
ENSG00000163517	0.000835571210061284	0.700581767524317	Peptoniphilus	down	HDAC11	n	discordant gene
ENSG00000164237	0.00502580403329821	0.615511462044234	Peptoniphilus	down	CMBL	n	discordant gene
ENSG00000164303	0.000440128374177129	0.725395240575829	Peptoniphilus	down	ENPP6	n	discordant gene
ENSG00000169432	0.00262609900971913	0.649319660377433	Peptoniphilus	down	SCN9A	n	discordant gene
ENSG00000171724	0.00361592936370242	0.633141863619657	Peptoniphilus	down	VAT1L	n	discordant gene
ENSG00000174808	0.0020196287195064	0.66195217090328	Peptoniphilus	down	BTC	n	discordant gene
ENSG00000179071	0.00518570418059308	0.613779548491525	Peptoniphilus	down	CCDC89	n	discordant gene
ENSG00000183798	0.00630307080773806	0.602764491386735	Peptoniphilus	down	EMILIN3	n	discordant gene
ENSG00000189221	0.00672379901584244	0.599029248588285	Peptoniphilus	down	MAOA	n	discordant gene
ENSG00000205037	0.000194395363385161	0.753660497707891	Peptoniphilus	down	LOC400553	n	discordant gene
ENSG00000205929	0.00444017416409863	0.622267445064678	Peptoniphilus	down	C21orf62	n	discordant gene
ENSG00000223802	0.00332571555998588	0.6374608391162	Peptoniphilus	down	CERS1	n	discordant gene
ENSG00000228063	0.00699278439099736	0.596739897904959	Peptoniphilus	down	LYPLAL1-DT	n	discordant gene
ENSG00000253177	0.00075594682686884	0.704626	Peptoniphilus	down	LOC101926956	n	discordant gene
ENSG00000253710	0.00863574551144855	0.584131370798025	Peptoniphilus	down	ALG11	n	discordant gene
ENSG00000255085	0.00732751271487639	0.593989078620043	Peptoniphilus	down	NA	n	discordant gene
ENSG00000259828	0.00221899602806141	0.657487886063073	Peptoniphilus	down	NA	n	discordant gene
ENSG00000267327	0.00783147123091865	0.590034326594312	Peptoniphilus	down	NA	n	discordant gene
ENSG00000278921	0.00645465709588136	0.601395896987763	Peptoniphilus	down	EPB41L4A-DT	n	discordant gene
ENSG00000281453	6.68402412091774e-05	0.785753674250784	Peptoniphilus	down	TGFB2-OT1	n	discordant gene
ENSG00000286447	3.99410806703134e-05	0.799542600636027	Peptoniphilus	down	LOC124909397	n	discordant gene
ENSG00000071894	0.00493976864656032	0.616462095313727	Amedibacillus	up	CPSF1	p	concordant gene
ENSG00000100427	0.00838545655480009	0.585918753561255	Amedibacillus	up	MLC1	p	concordant gene
ENSG00000132031	1.4610769272983e-06	0.868057063697717	Amedibacillus	up	MATN3	p	concordant gene
ENSG00000140839	3.95600394774302e-06	0.850561710312981	Amedibacillus	up	CLEC18B	p	concordant gene
ENSG00000152154	0.00313760118015434	0.640429610674816	Amedibacillus	up	TMEM178A	p	concordant gene
ENSG00000174171	7.61631524516128e-05	0.782091863351904	Amedibacillus	up	LOC105370792	p	concordant gene
ENSG00000211651	0.00780190618871456	0.590260535118967	Amedibacillus	up	IGLV1-44	p	concordant gene
ENSG00000229124	0.00896559300735312	0.581838885566309	Amedibacillus	up	VIM-AS1	p	concordant gene
ENSG00000233025	0.00226738007530422	0.656454943428385	Amedibacillus	up	NA	p	concordant gene
ENSG00000254732	6.39200719662704e-06	0.841262617582667	Amedibacillus	up	NA	p	concordant gene
ENSG00000260923	6.68848802038548e-05	0.785735126262783	Amedibacillus	up	NA	p	concordant gene
ENSG00000261039	0.00413216019805972	0.62611979859325	Amedibacillus	up	LINC02544	p	concordant gene
ENSG00000273312	0.00110734344687575	0.688856043049721	Amedibacillus	up	NA	p	concordant gene
ENSG00000288208	2.84410271116474e-12	0.973089822586688	Amedibacillus	up	NA	p	concordant gene
ENSG00000007944	0.00477767686263624	0.618290605920812	Anaerococcus	down	MYLIP	n	discordant gene
ENSG00000018236	0.000307324543849833	0.738252567036707	Anaerococcus	down	CNTN1	n	discordant gene
ENSG00000039139	0.00424100745865849	0.624732264496305	Anaerococcus	down	DNAH5	n	discordant gene
ENSG00000043591	0.000889114128198274	0.698041047232912	Anaerococcus	down	ADRB1	n	discordant gene
ENSG00000057294	0.0066425633796761	0.59973531491378	Anaerococcus	down	PKP2	n	discordant gene
ENSG00000068878	0.00710835125419752	0.595778278216818	Anaerococcus	down	PSME4	n	discordant gene
ENSG00000071991	0.000891220629487252	0.697943743831984	Anaerococcus	down	CDH19	n	discordant gene
ENSG00000072657	0.00202632477875316	0.661796407674128	Anaerococcus	down	TRHDE	n	discordant gene
ENSG00000078549	8.38638067289746e-06	0.835725196948099	Anaerococcus	down	ADCYAP1R1	n	discordant gene
ENSG00000091513	0.00961961936886834	0.577488195360675	Anaerococcus	down	TF	n	discordant gene
ENSG00000101096	0.00250186096437368	0.651693930153563	Anaerococcus	down	NFATC2	n	discordant gene
ENSG00000101938	0.00884172769764681	0.582691626912919	Anaerococcus	down	CHRDL1	n	discordant gene
ENSG00000102181	0.000535688890098567	0.718053405825996	Anaerococcus	down	CD99L2	n	discordant gene
ENSG00000102290	0.00515276789052861	0.614132674562855	Anaerococcus	down	PCDH11X	n	discordant gene
ENSG00000102547	0.000400284031260663	0.7288615630391	Anaerococcus	down	CAB39L	n	discordant gene
ENSG00000104332	0.00152250823877979	0.674935287504306	Anaerococcus	down	SFRP1	n	discordant gene
ENSG00000105357	0.00969771414396259	0.576984830723511	Anaerococcus	down	MYH14	n	discordant gene
ENSG00000109572	0.00682945673792503	0.598121243456995	Anaerococcus	down	CLCN3	n	discordant gene
ENSG00000109576	0.00957031252911876	0.577807709562401	Anaerococcus	down	AADAT	n	discordant gene
ENSG00000111275	0.00658666230893164	0.600225283072026	Anaerococcus	down	ALDH2	n	discordant gene
ENSG00000112379	0.00230181667714658	0.655730853036413	Anaerococcus	down	ARFGEF3	n	discordant gene
ENSG00000113448	0.000505178711705771	0.720268134896614	Anaerococcus	down	PDE4D	n	discordant gene
ENSG00000113657	0.00285376577711783	0.645200342532373	Anaerococcus	down	DPYSL3	n	discordant gene
ENSG00000114670	0.00196718500964865	0.66318719506403	Anaerococcus	down	NEK11	n	discordant gene
ENSG00000114805	0.00524001732817915	0.613201222987904	Anaerococcus	down	PLCH1	n	discordant gene
ENSG00000115266	0.00689476679513915	0.59756568784282	Anaerococcus	down	APC2	n	discordant gene
ENSG00000123243	9.52898862853163e-05	0.775644925332632	Anaerococcus	down	ITIH5	n	discordant gene
ENSG00000123901	0.00503485569149292	0.615412224610704	Anaerococcus	down	GPR83	n	discordant gene
ENSG00000125827	0.00758585859498676	0.591935047878763	Anaerococcus	down	TMX4	n	discordant gene
ENSG00000126218	0.00816686992072505	0.587515492980504	Anaerococcus	down	F10	n	discordant gene
ENSG00000126878	0.00133051025178372	0.680917679519936	Anaerococcus	down	AIF1L	n	discordant gene
ENSG00000127241	0.00483507176634927	0.617637412216414	Anaerococcus	down	MASP1	n	discordant gene
ENSG00000127951	0.0027968805051016	0.646203373147053	Anaerococcus	down	FGL2	n	discordant gene
ENSG00000127990	0.00711546522438176	0.595719500565157	Anaerococcus	down	SGCE	n	discordant gene
ENSG00000128849	0.00373542327872233	0.631446309469837	Anaerococcus	down	CGNL1	n	discordant gene
ENSG00000129521	0.00960236459154791	0.577599857448702	Anaerococcus	down	EGLN3	n	discordant gene
ENSG00000131831	0.00559542451506167	0.609533458810124	Anaerococcus	down	RAI2	n	discordant gene
ENSG00000132561	0.00126914331515286	0.682982187174019	Anaerococcus	down	MATN2	n	discordant gene
ENSG00000133083	0.00508812114484153	0.614831195244839	Anaerococcus	down	DCLK1	n	discordant gene
ENSG00000133131	0.00812940558324725	0.587792636279472	Anaerococcus	down	MORC4	n	discordant gene
ENSG00000134762	5.35219679890551e-07	0.883511459257899	Anaerococcus	down	DSC3	n	discordant gene
ENSG00000136531	0.000781607718891122	0.703284810936217	Anaerococcus	down	SCN2A	n	discordant gene
ENSG00000136546	0.00592167751168983	0.60633068589049	Anaerococcus	down	SCN7A	n	discordant gene
ENSG00000136842	0.000662685327062652	0.709845411272255	Anaerococcus	down	TMOD1	n	discordant gene
ENSG00000140022	0.00189151535869835	0.665018353575283	Anaerococcus	down	STON2	n	discordant gene
ENSG00000143850	0.00402797957644583	0.627476292047763	Anaerococcus	down	PLEKHA6	n	discordant gene
ENSG00000144847	0.00166840911589237	0.67079725005566	Anaerococcus	down	IGSF11	n	discordant gene
ENSG00000145808	0.000632693222934183	0.711655748243679	Anaerococcus	down	ADAMTS19	n	discordant gene
ENSG00000146966	0.000351347489814397	0.733542931690442	Anaerococcus	down	DENND2A	n	discordant gene
ENSG00000147202	0.00854159392022289	0.584798743568671	Anaerococcus	down	DIAPH2	n	discordant gene
ENSG00000147485	0.00828671437330089	0.586635815113599	Anaerococcus	down	PXDNL	n	discordant gene
ENSG00000149571	0.00057784828934142	0.715161991798524	Anaerococcus	down	KIRREL3	n	discordant gene
ENSG00000149929	0.000358953867357744	0.732780436638451	Anaerococcus	down	HIRIP3	n	discordant gene
ENSG00000150627	0.00020002358372529	0.752731085149507	Anaerococcus	down	WDR17	n	discordant gene
ENSG00000151892	0.000648051270731161	0.710719912136006	Anaerococcus	down	GFRA1	n	discordant gene
ENSG00000152078	0.00444522387349039	0.622206142225019	Anaerococcus	down	TLCD4	n	discordant gene
ENSG00000154856	0.00283087805645508	0.645601903810924	Anaerococcus	down	APCDD1	n	discordant gene
ENSG00000156968	0.00235885009814848	0.654551162875201	Anaerococcus	down	MPV17L	n	discordant gene
ENSG00000158528	0.000806992392344396	0.701994377431645	Anaerococcus	down	PPP1R9A	n	discordant gene
ENSG00000162407	0.000684385830969745	0.708578102942378	Anaerococcus	down	PLPP3	n	discordant gene
ENSG00000162999	0.00593443223432748	0.606208433092795	Anaerococcus	down	DUSP19	n	discordant gene
ENSG00000163320	0.00814206891462047	0.587698843235638	Anaerococcus	down	CGGBP1	n	discordant gene
ENSG00000163492	0.000307990205530667	0.73817721257895	Anaerococcus	down	CCDC141	n	discordant gene
ENSG00000163517	0.00152736743795124	0.674792251067408	Anaerococcus	down	HDAC11	n	discordant gene
ENSG00000164237	0.00121242943618135	0.684965769672508	Anaerococcus	down	CMBL	n	discordant gene
ENSG00000164303	0.00179271093497934	0.667503436437371	Anaerococcus	down	ENPP6	n	discordant gene
ENSG00000164532	0.0043308153885296	0.62360930946121	Anaerococcus	down	TBX20	n	discordant gene
ENSG00000165072	0.00172382241010953	0.669304467038833	Anaerococcus	down	MAMDC2	n	discordant gene
ENSG00000165300	0.000737102743143609	0.705634806626618	Anaerococcus	down	SLITRK5	n	discordant gene
ENSG00000166483	0.00879912347703031	0.582987169374514	Anaerococcus	down	WEE1	n	discordant gene
ENSG00000166770	0.00413782317381001	0.626046872822355	Anaerococcus	down	ZNF667-AS1	n	discordant gene
ENSG00000167971	0.00147105335808005	0.676473781948549	Anaerococcus	down	CASKIN1	n	discordant gene
ENSG00000168280	0.000283788876305122	0.741010183856444	Anaerococcus	down	KIF5C	n	discordant gene
ENSG00000168309	0.00955369387806452	0.577915700317699	Anaerococcus	down	FAM107A	n	discordant gene
ENSG00000169031	0.00956125367048127	0.577866556713854	Anaerococcus	down	COL4A3	n	discordant gene
ENSG00000169062	0.00674468625397268	0.598848829616552	Anaerococcus	down	UPF3A	n	discordant gene
ENSG00000169432	0.00667131322193139	0.599484632633183	Anaerococcus	down	SCN9A	n	discordant gene
ENSG00000169621	0.00644956574193202	0.601441436456761	Anaerococcus	down	APLF	n	discordant gene
ENSG00000169855	0.00211422539159451	0.659790350267768	Anaerococcus	down	ROBO1	n	discordant gene
ENSG00000171724	0.00137993411437842	0.67931205431335	Anaerococcus	down	VAT1L	n	discordant gene
ENSG00000171885	0.00010817216048501	0.771901895415578	Anaerococcus	down	AQP4	n	discordant gene
ENSG00000171914	0.0050641997798586	0.615091514225016	Anaerococcus	down	TLN2	n	discordant gene
ENSG00000172731	0.00297123969507366	0.643180254112281	Anaerococcus	down	LRRC20	n	discordant gene
ENSG00000174808	2.32064791413207e-05	0.813031827999663	Anaerococcus	down	BTC	n	discordant gene
ENSG00000175161	0.00679305210279586	0.598432798254556	Anaerococcus	down	CADM2	n	discordant gene
ENSG00000175785	0.00464657696289567	0.619807112996811	Anaerococcus	down	PRIMA1	n	discordant gene
ENSG00000177606	0.00946900422052821	0.57846839920327	Anaerococcus	down	JUN	n	discordant gene
ENSG00000179071	2.05272365769032e-05	0.815939744794662	Anaerococcus	down	CCDC89	n	discordant gene
ENSG00000179604	0.00802740479980467	0.588552478312727	Anaerococcus	down	CDC42EP4	n	discordant gene
ENSG00000183798	0.000758940181718258	0.704467245982264	Anaerococcus	down	EMILIN3	n	discordant gene
ENSG00000183873	0.0084844715111386	0.58520655532226	Anaerococcus	down	SCN5A	n	discordant gene
ENSG00000185634	0.00751285107418392	0.59250966929058	Anaerococcus	down	SHC4	n	discordant gene
ENSG00000186231	0.00529971072871609	0.61257124408757	Anaerococcus	down	KLHL32	n	discordant gene
ENSG00000186462	0.0021008350120836	0.660091413796056	Anaerococcus	down	NAP1L2	n	discordant gene
ENSG00000189221	0.0022960418252181	0.655851649194823	Anaerococcus	down	MAOA	n	discordant gene
ENSG00000198121	0.00482671324103762	0.617732140998178	Anaerococcus	down	LPAR1	n	discordant gene
ENSG00000205037	0.00335530638942641	0.63700653912271	Anaerococcus	down	LOC400553	n	discordant gene
ENSG00000205929	0.000180297775779273	0.756093092643973	Anaerococcus	down	C21orf62	n	discordant gene
ENSG00000223802	0.00852916123085513	0.584887315098315	Anaerococcus	down	CERS1	n	discordant gene
ENSG00000226864	0.0045396365960551	0.621070383816732	Anaerococcus	down	ATE1-AS1	n	discordant gene
ENSG00000233858	0.00834438814705307	0.586216154225331	Anaerococcus	down	NA	n	discordant gene
ENSG00000236333	0.000398288544033924	0.729042717916798	Anaerococcus	down	NA	n	discordant gene
ENSG00000250305	0.00435404258437383	0.623321995168082	Anaerococcus	down	TRMT9B	n	discordant gene
ENSG00000253710	0.00920903723689211	0.580190339794796	Anaerococcus	down	ALG11	n	discordant gene
ENSG00000255085	0.000104544337902815	0.772915705739411	Anaerococcus	down	NA	n	discordant gene
ENSG00000255571	0.00273495099161794	0.647314728858037	Anaerococcus	down	MIR9-3HG	n	discordant gene
ENSG00000258498	0.00611996306038065	0.604453966264238	Anaerococcus	down	DIO3OS	n	discordant gene
ENSG00000258636	0.00896686920719637	0.58183014945898	Anaerococcus	down	LOC124907392	n	discordant gene
ENSG00000259828	0.00761607680632464	0.591698523751832	Anaerococcus	down	NA	n	discordant gene
ENSG00000263620	0.00220635103075313	0.657760922066663	Anaerococcus	down	NA	n	discordant gene
ENSG00000272501	0.00394050885776122	0.628637691589929	Anaerococcus	down	NA	n	discordant gene
ENSG00000278921	0.0058574520963395	0.606949570033294	Anaerococcus	down	EPB41L4A-DT	n	discordant gene
ENSG00000286447	0.00278565304837192	0.646403333405302	Anaerococcus	down	LOC124909397	n	discordant gene
ENSG00000286452	0.00773454128738897	0.590778571364709	Anaerococcus	down	NA	n	discordant gene
ENSG00000062716	0.00850890301851073	0.585031860812901	GGB41458	up	VMP1	p	concordant gene
ENSG00000071894	0.00226084097156406	0.656593469725306	GGB41458	up	CPSF1	p	concordant gene
ENSG00000132031	1.3014604976566e-05	0.826316793652664	GGB41458	up	MATN3	p	concordant gene
ENSG00000140839	2.45009264971883e-05	0.81172921549649	GGB41458	up	CLEC18B	p	concordant gene
ENSG00000152154	0.00436301293665825	0.623211371342902	GGB41458	up	TMEM178A	p	concordant gene
ENSG00000166510	0.00981877836595313	0.576210942453472	GGB41458	up	CCDC68	p	concordant gene
ENSG00000174171	0.000439415812180593	0.725454856669785	GGB41458	up	LOC105370792	p	concordant gene
ENSG00000182648	0.00941981457132848	-0.578791	GGB41458	down	RNF32-DT	p	discordant gene
ENSG00000229124	0.00106995923803804	0.690314782608705	GGB41458	up	VIM-AS1	p	concordant gene
ENSG00000233025	0.00313460825986276	0.640478019376961	GGB41458	up	NA	p	concordant gene
ENSG00000254732	1.29521216888666e-05	0.826422933464704	GGB41458	up	NA	p	concordant gene
ENSG00000260923	0.000107643428495872	0.772047827802877	GGB41458	up	NA	p	concordant gene
ENSG00000261039	0.00651838406932493	0.60082835686986	GGB41458	up	LINC02544	p	concordant gene
ENSG00000273312	0.00104274085445893	0.691403956702671	GGB41458	up	NA	p	concordant gene
ENSG00000275580	0.00761471739246064	0.591709147761733	GGB41458	up	NA	p	concordant gene
ENSG00000288208	1.55744862902441e-09	0.942802969561872	GGB41458	up	NA	p	concordant gene
ENSG00000071894	0.00841330954538403	0.585717725173284	Pseudoflavonifractor	up	CPSF1	p	concordant gene
ENSG00000100427	0.00879296591945213	0.583029979749379	Pseudoflavonifractor	up	MLC1	p	concordant gene
ENSG00000132031	2.1439816507276e-06	0.861594556060928	Pseudoflavonifractor	up	MATN3	p	concordant gene
ENSG00000140839	5.67374850589896e-06	0.843629391297223	Pseudoflavonifractor	up	CLEC18B	p	concordant gene
ENSG00000152154	0.00284827354340072	0.64529645919303	Pseudoflavonifractor	up	TMEM178A	p	concordant gene
ENSG00000174171	0.000114430399179943	0.770219292653932	Pseudoflavonifractor	up	LOC105370792	p	concordant gene
ENSG00000211651	0.0092650526909718	0.579816016977709	Pseudoflavonifractor	up	IGLV1-44	p	concordant gene
ENSG00000233025	0.00300195106374664	0.642663047734427	Pseudoflavonifractor	up	NA	p	concordant gene
ENSG00000254732	1.09233680999347e-05	0.830135100910059	Pseudoflavonifractor	up	NA	p	concordant gene
ENSG00000260923	0.000100974669552133	0.773943016529247	Pseudoflavonifractor	up	NA	p	concordant gene
ENSG00000261039	0.00337401955464684	0.636720944923965	Pseudoflavonifractor	up	LINC02544	p	concordant gene
ENSG00000273312	0.00131389287386049	0.681468728802643	Pseudoflavonifractor	up	NA	p	concordant gene
ENSG00000288208	7.97231907007972e-12	0.969577891533915	Pseudoflavonifractor	up	NA	p	concordant gene
ENSG00000004846	0.00428443547498851	0.624186826600149	Pyramidobacter	up	ABCB5	p	concordant gene
ENSG00000018280	0.00021598377075026	0.750211400325808	Pyramidobacter	up	SLC11A1	p	concordant gene
ENSG00000037280	0.00221053804419528	0.657670370767671	Pyramidobacter	up	FLT4	p	concordant gene
ENSG00000070371	0.0059456825012113	0.606100778417025	Pyramidobacter	up	CLTCL1	p	concordant gene
ENSG00000086300	0.00931015486594031	0.579515950661813	Pyramidobacter	up	SNX10	p	concordant gene
ENSG00000086991	0.00145936064790632	0.676829644580458	Pyramidobacter	up	NOX4	p	concordant gene
ENSG00000090382	0.00584271484665826	0.607092361728494	Pyramidobacter	up	LYZ	p	concordant gene
ENSG00000092330	0.00228924718447473	0.655994100229416	Pyramidobacter	up	TINF2	p	concordant gene
ENSG00000100292	0.000123101765704268	0.768013192381202	Pyramidobacter	up	HMOX1	p	concordant gene
ENSG00000103569	0.000141915316857397	0.76364919377653	Pyramidobacter	up	AQP9	p	concordant gene
ENSG00000105784	0.000350874392207426	0.73359081708609	Pyramidobacter	up	RUNDC3B	p	concordant gene
ENSG00000108179	0.000238211287597788	0.746953810739181	Pyramidobacter	up	PPIF	p	concordant gene
ENSG00000112394	6.72327232289298e-05	0.785590955502794	Pyramidobacter	up	SLC16A10	p	concordant gene
ENSG00000114013	0.00232688858679365	0.655209306969565	Pyramidobacter	up	CD86	p	concordant gene
ENSG00000115705	0.00691945570694547	0.597356789466332	Pyramidobacter	up	TPO	p	concordant gene
ENSG00000117262	0.00469368342103606	-0.619258	Pyramidobacter	down	GPR89A	p	discordant gene
ENSG00000118495	0.000280923429389884	0.741359041241123	Pyramidobacter	up	PLAGL1	p	concordant gene
ENSG00000118785	0.00114277550023322	0.687511066456453	Pyramidobacter	up	SPP1	p	concordant gene
ENSG00000119714	0.00748723625967712	0.592712352185367	Pyramidobacter	up	GPR68	p	concordant gene
ENSG00000120280	0.00324345842655416	0.638741478295432	Pyramidobacter	up	TASL	p	concordant gene
ENSG00000121068	0.0073490471817435	0.593815633864068	Pyramidobacter	up	TBX2	p	concordant gene
ENSG00000122861	0.00543573571453071	0.611157111849595	Pyramidobacter	up	PLAU	p	concordant gene
ENSG00000123360	0.00142246415102687	0.677968403086246	Pyramidobacter	up	PDE1B	p	concordant gene
ENSG00000127507	0.000208322473572328	0.751400419452807	Pyramidobacter	up	ADGRE2	p	concordant gene
ENSG00000128709	0.00089019175471003	0.69799124541378	Pyramidobacter	up	HOXD9	p	concordant gene
ENSG00000132002	0.00838223457555613	-0.585942	Pyramidobacter	down	DNAJB1	p	discordant gene
ENSG00000135094	0.0016875754014741	0.67027631590387	Pyramidobacter	up	SDS	p	concordant gene
ENSG00000135439	0.00794685250929157	0.589158101654492	Pyramidobacter	up	AGAP2	p	concordant gene
ENSG00000137101	0.00534558878307204	0.612091003338848	Pyramidobacter	up	CD72	p	concordant gene
ENSG00000140379	0.0041390192903031	0.626031480164066	Pyramidobacter	up	BCL2A1	p	concordant gene
ENSG00000140678	0.00556892600289366	0.609800239258162	Pyramidobacter	up	ITGAX	p	concordant gene
ENSG00000141505	0.00272915668146876	0.64741977307691	Pyramidobacter	up	ASGR1	p	concordant gene
ENSG00000142405	0.00157379968683601	0.67344427202497	Pyramidobacter	up	NLRP12	p	concordant gene
ENSG00000147113	0.0063903124748054	0.601973593833363	Pyramidobacter	up	DIPK2B	p	concordant gene
ENSG00000147697	0.00143921172404365	0.677448492798632	Pyramidobacter	up	GSDMC	p	concordant gene
ENSG00000151062	7.86137093283916e-05	0.78119328034354	Pyramidobacter	up	CACNA2D4	p	concordant gene
ENSG00000151651	0.00905249661429762	0.581246281961391	Pyramidobacter	up	ADAM8	p	concordant gene
ENSG00000151790	0.00197911870413004	0.662903777016543	Pyramidobacter	up	TDO2	p	concordant gene
ENSG00000152760	2.68488209797737e-06	0.857647217954953	Pyramidobacter	up	DYNLT5	p	concordant gene
ENSG00000154025	0.000422441526372059	0.726899738801123	Pyramidobacter	up	SLC5A10	p	concordant gene
ENSG00000156711	0.00016879381183635	0.758201158418356	Pyramidobacter	up	MAPK13	p	concordant gene
ENSG00000160255	0.00174910094293064	0.668636732458112	Pyramidobacter	up	ITGB2	p	concordant gene
ENSG00000160999	0.007810515990844	0.590194587897901	Pyramidobacter	up	SH2B2	p	concordant gene
ENSG00000161911	0.00412157355422391	0.626256350353445	Pyramidobacter	up	TREML1	p	concordant gene
ENSG00000162444	0.00129437312021486	0.68212351493771	Pyramidobacter	up	RBP7	p	concordant gene
ENSG00000162493	0.00581249118207108	0.607386127205993	Pyramidobacter	up	PDPN	p	concordant gene
ENSG00000162804	0.00592776142643901	0.606272345341255	Pyramidobacter	up	SNED1	p	concordant gene
ENSG00000163687	0.000682373666544825	0.708694178920965	Pyramidobacter	up	DNASE1L3	p	concordant gene
ENSG00000166145	0.000581238646305308	0.714937283423713	Pyramidobacter	up	SPINT1	p	concordant gene
ENSG00000171105	0.00385757106200781	0.62975867310825	Pyramidobacter	up	INSR	p	concordant gene
ENSG00000172156	0.00064430536645668	0.710946430708752	Pyramidobacter	up	CCL11	p	concordant gene
ENSG00000173227	0.00492278887950017	0.616651311994202	Pyramidobacter	up	SYT12	p	concordant gene
ENSG00000175426	0.00273210616145898	0.647366279328406	Pyramidobacter	up	PCSK1	p	concordant gene
ENSG00000176595	0.00985261830899707	0.575996004240814	Pyramidobacter	up	KBTBD11	p	concordant gene
ENSG00000177614	0.00960491318347169	0.577583354355782	Pyramidobacter	up	PGBD5	p	concordant gene
ENSG00000178623	0.00094819092837412	0.695382667433738	Pyramidobacter	up	GPR35	p	concordant gene
ENSG00000178860	0.000757574613018934	0.704539423795442	Pyramidobacter	up	MSC	p	concordant gene
ENSG00000178882	0.00920117712089483	0.580243012275421	Pyramidobacter	up	RFLNA	p	concordant gene
ENSG00000179431	0.00778778227178607	0.590368846141068	Pyramidobacter	up	FJX1	p	concordant gene
ENSG00000182853	0.000312072225219852	0.737718113649216	Pyramidobacter	up	VMO1	p	concordant gene
ENSG00000183742	0.00140053880749733	0.678656834787935	Pyramidobacter	up	MACC1	p	concordant gene
ENSG00000184922	0.00930384991249085	0.57955782691627	Pyramidobacter	up	FMNL1	p	concordant gene
ENSG00000185551	0.000422607982659649	0.726885333342727	Pyramidobacter	up	NR2F2	p	concordant gene
ENSG00000186827	0.0091434004505563	0.580631309059823	Pyramidobacter	up	TNFRSF4	p	concordant gene
ENSG00000198590	0.00867327462383507	0.583866997188253	Pyramidobacter	up	APRG1	p	concordant gene
ENSG00000203446	0.000603191315254719	0.713508452125449	Pyramidobacter	up	SUGCT-AS1	p	concordant gene
ENSG00000204252	0.00108404529383257	0.689760201738576	Pyramidobacter	up	HLA-DOA	p	concordant gene
ENSG00000204305	0.00217996938497408	0.658334775484587	Pyramidobacter	up	AGER	p	concordant gene
ENSG00000211933	0.00239111265106724	0.653894281137054	Pyramidobacter	up	IGHV6-1	p	concordant gene
ENSG00000213424	0.00110911455568922	0.688787963289669	Pyramidobacter	up	KRT222	p	concordant gene
ENSG00000224897	0.00188344567873743	0.665217213279972	Pyramidobacter	up	POT1-AS1	p	concordant gene
ENSG00000224916	0.00161858844316134	0.672175080016744	Pyramidobacter	up	NA	p	concordant gene
ENSG00000226125	0.00181280566171223	0.666988944466565	Pyramidobacter	up	LINC01907	p	concordant gene
ENSG00000231628	0.000369828631888653	0.731713721153239	Pyramidobacter	up	NA	p	concordant gene
ENSG00000233901	0.00900534987281759	0.581567205323209	Pyramidobacter	up	LINC01503	p	concordant gene
ENSG00000239642	0.00141765377508351	0.678118680823826	Pyramidobacter	up	MEIKIN	p	concordant gene
ENSG00000239855	4.88902839861845e-05	0.794249136611158	Pyramidobacter	up	IGKV1-6	p	concordant gene
ENSG00000257335	0.00544895835432245	0.611021197786831	Pyramidobacter	up	MGAM	p	concordant gene
ENSG00000258227	0.000817117257768321	0.701489180696077	Pyramidobacter	up	CLEC5A	p	concordant gene
ENSG00000259330	0.00520921556732244	0.613528593572271	Pyramidobacter	up	INAFM2	p	concordant gene
ENSG00000260105	0.00662725844705915	0.599869126153251	Pyramidobacter	up	NA	p	concordant gene
ENSG00000260123	0.00387965668676197	0.629458241660907	Pyramidobacter	up	NA	p	concordant gene
ENSG00000272636	0.00544134872347599	0.611099383332985	Pyramidobacter	up	DOC2B	p	concordant gene
ENSG00000276085	4.07110787850836e-07	0.887381939130552	Pyramidobacter	up	CCL3L1	p	concordant gene
ENSG00000276409	0.00448641609443361	0.621708198792944	Pyramidobacter	up	CCL14	p	concordant gene
ENSG00000283839	0.000255750359673609	0.744560884034125	Pyramidobacter	up	LOC105373780	p	concordant gene
ENSG00000285108	0.00339881795389164	0.636344486949182	Pyramidobacter	up	NA	p	concordant gene
ENSG00000090104	0.00896329899894989	0.58185459151983	Bilophila	up	RGS1	p	concordant gene
ENSG00000116741	0.00755345200677594	0.592189553503533	Bilophila	up	RGS2	p	concordant gene
ENSG00000123243	0.00560105681509624	0.609476887426292	Bilophila	down	ITIH5	p	concordant gene
ENSG00000137441	0.00715522952624659	0.595391834688123	Bilophila	down	FGFBP2	p	concordant gene
ENSG00000162804	0.00449475203738694	0.621607888660799	Bilophila	up	SNED1	p	concordant gene
ENSG00000170775	0.00437645913496439	0.623045900179427	Bilophila	up	GPR37	p	concordant gene
ENSG00000179431	0.00627839896518442	0.602989775973861	Bilophila	up	FJX1	p	concordant gene
ENSG00000180155	0.00477787477599072	0.618288342496359	Bilophila	down	LYNX1	p	concordant gene
ENSG00000224086	0.000141431133150676	0.76375514138059	Bilophila	down	NA	p	concordant gene
ENSG00000269556	0.00222581373251237	0.657341211060948	Bilophila	down	TMEM185A	p	concordant gene
ENSG00000275993	0.00259189383597108	0.649963894808394	Bilophila	up	LOC102724428	p	concordant gene
ENSG00000006757	0.00737763406911212	-0.593586	GGB51647	down	PNPLA4	p	discordant gene
ENSG00000029559	0.00959062590041576	0.577675915648899	GGB51647	up	IBSP	p	concordant gene
ENSG00000037280	0.00661717299422531	0.599957441169219	GGB51647	up	FLT4	p	concordant gene
ENSG00000061337	0.000794179005604838	0.702641414825334	GGB51647	up	LZTS1	p	concordant gene
ENSG00000074181	0.000235926788610816	0.747276419031737	GGB51647	up	NOTCH3	p	concordant gene
ENSG00000074410	0.00197226841974291	0.663066292791712	GGB51647	up	CA12	p	concordant gene
ENSG00000090539	0.00558637832470643	0.609624417207444	GGB51647	up	CHRD	p	concordant gene
ENSG00000092330	0.0059111368704383	0.60643187940272	GGB51647	up	TINF2	p	concordant gene
ENSG00000100644	0.00104472383234678	0.691323805910016	GGB51647	up	HIF1A	p	concordant gene
ENSG00000103888	0.0027217689789248	0.647553971802861	GGB51647	up	CEMIP	p	concordant gene
ENSG00000104660	0.00232499326609227	-0.655249	GGB51647	down	LEPROTL1	p	discordant gene
ENSG00000105784	0.00600359806076632	0.605549198884374	GGB51647	up	RUNDC3B	p	concordant gene
ENSG00000107537	0.00420545252755669	-0.625182	GGB51647	down	PHYH	p	discordant gene
ENSG00000108688	0.000261362814604351	0.743824573199483	GGB51647	up	CCL7	p	concordant gene
ENSG00000112394	0.00402540092701418	0.62751023196689	GGB51647	up	SLC16A10	p	concordant gene
ENSG00000115705	0.00057140982455819	0.715591802008089	GGB51647	up	TPO	p	concordant gene
ENSG00000118849	0.00311377039036466	0.640816122130359	GGB51647	up	RARRES1	p	concordant gene
ENSG00000119714	0.000127402946681308	0.766967727225631	GGB51647	up	GPR68	p	concordant gene
ENSG00000122861	0.00478622171341284	0.618192953189809	GGB51647	up	PLAU	p	concordant gene
ENSG00000125384	0.000109739278840093	0.771472911733234	GGB51647	up	PTGER2	p	concordant gene
ENSG00000128917	0.00798300277304427	0.588885696353309	GGB51647	up	DLL4	p	concordant gene
ENSG00000130300	0.00391145988363605	0.629028086057898	GGB51647	up	PLVAP	p	concordant gene
ENSG00000131398	0.000168142655116156	0.758324099579096	GGB51647	up	KCNC3	p	concordant gene
ENSG00000132003	0.00144346091210833	0.67731738524296	GGB51647	up	ZSWIM4	p	concordant gene
ENSG00000137077	0.00479684621458724	0.61807173295143	GGB51647	up	CCL21	p	concordant gene
ENSG00000137193	0.00593690501080143	0.606184756615175	GGB51647	up	PIM1	p	concordant gene
ENSG00000137558	0.000310279710906246	0.737919084639048	GGB51647	up	PI15	p	concordant gene
ENSG00000139155	0.001792767139851	0.667501990722847	GGB51647	up	SLCO1C1	p	concordant gene
ENSG00000147113	0.00741655390985749	0.593274581333875	GGB51647	up	DIPK2B	p	concordant gene
ENSG00000147697	0.00180211953177094	0.667261950363015	GGB51647	up	GSDMC	p	concordant gene
ENSG00000151790	6.74313060658355e-05	0.78550893472648	GGB51647	up	TDO2	p	concordant gene
ENSG00000156804	0.00169251572465239	0.670142838975986	GGB51647	up	FBXO32	p	concordant gene
ENSG00000157227	0.00930092313438369	0.579577273801639	GGB51647	up	MMP14	p	concordant gene
ENSG00000158859	1.70648154449692e-05	0.820225833547029	GGB51647	up	ADAMTS4	p	concordant gene
ENSG00000163359	0.00340028907759102	0.636322225507135	GGB51647	up	COL6A3	p	concordant gene
ENSG00000163734	0.000661008227427043	0.709944801425602	GGB51647	up	CXCL3	p	concordant gene
ENSG00000163739	2.80345816724501e-05	0.808452819357411	GGB51647	up	CXCL1	p	concordant gene
ENSG00000171621	0.000327340939722348	0.736044772312886	GGB51647	up	SPSB1	p	concordant gene
ENSG00000171951	0.00550086084819829	0.61049029299267	GGB51647	up	SCG2	p	concordant gene
ENSG00000172156	5.76122496474839e-05	0.789837245893849	GGB51647	up	CCL11	p	concordant gene
ENSG00000172986	0.000892660678090483	0.697877336231387	GGB51647	up	GXYLT2	p	concordant gene
ENSG00000173638	0.00886544813538511	0.58252757954773	GGB51647	up	SLC19A1	p	concordant gene
ENSG00000175264	0.00138261278568964	0.679226413509428	GGB51647	up	CHST1	p	concordant gene
ENSG00000175426	0.000928775403201938	0.696240617064809	GGB51647	up	PCSK1	p	concordant gene
ENSG00000175471	0.00591423003988726	0.606402168716716	GGB51647	up	MCTP1	p	concordant gene
ENSG00000176788	0.00221002115671521	0.657681541629768	GGB51647	up	BASP1	p	concordant gene
ENSG00000177427	0.00335365244319033	-0.637032	GGB51647	down	MIEF2	p	discordant gene
ENSG00000178776	0.0048842120938678	0.61708319555685	GGB51647	up	C5orf46	p	concordant gene
ENSG00000178860	0.00104651423461647	0.691251548364101	GGB51647	up	MSC	p	concordant gene
ENSG00000178882	0.000254279318248819	0.744756140041496	GGB51647	up	RFLNA	p	concordant gene
ENSG00000180044	0.00157925153333586	0.673288183366809	GGB51647	up	C3orf80	p	concordant gene
ENSG00000180914	0.00402931440800322	0.627458730153973	GGB51647	up	OXTR	p	concordant gene
ENSG00000182022	0.00808136191283139	0.58814956155825	GGB51647	up	CHST15	p	concordant gene
ENSG00000183018	0.00155091474208273	0.674104438826313	GGB51647	up	SPNS2	p	concordant gene
ENSG00000183153	0.00277401783919027	0.646611260781726	GGB51647	up	GJD3	p	concordant gene
ENSG00000183876	0.00386849173411372	0.629609942351016	GGB51647	up	ARSI	p	concordant gene
ENSG00000186191	0.000527911701860007	0.71860763601567	GGB51647	up	BPIFB4	p	concordant gene
ENSG00000186407	0.00424902673738087	0.624631201128135	GGB51647	up	CD300E	p	concordant gene
ENSG00000186827	0.00130672257529284	0.681708304091547	GGB51647	up	TNFRSF4	p	concordant gene
ENSG00000198019	0.00622293931108261	0.603498841158198	GGB51647	up	NA	p	concordant gene
ENSG00000198435	0.00480860387187239	0.617937840432332	GGB51647	up	NRARP	p	concordant gene
ENSG00000198796	0.000132731785377308	0.765713431624146	GGB51647	up	ALPK2	p	concordant gene
ENSG00000198959	1.31260595600781e-05	0.826128552623446	GGB51647	up	TGM2	p	concordant gene
ENSG00000211669	0.00311657403932033	0.640770523162618	GGB51647	up	IGLV3-10	p	concordant gene
ENSG00000211675	0.0098767783418586	0.575842913742421	GGB51647	up	IGLC1	p	concordant gene
ENSG00000211896	0.00888146743813313	0.582416993223802	GGB51647	up	IGHG1	p	concordant gene
ENSG00000213424	0.000268554070900871	0.742900498186293	GGB51647	up	KRT222	p	concordant gene
ENSG00000214357	0.0037727830744954	0.630925367528824	GGB51647	up	NEURL1B	p	concordant gene
ENSG00000222047	0.00760265271930887	0.591803502489132	GGB51647	up	C10orf55	p	concordant gene
ENSG00000223485	0.00462954084232306	0.620006749047207	GGB51647	up	LINC01615	p	concordant gene
ENSG00000224189	0.00181287967532814	0.666987058267833	GGB51647	up	HAGLR	p	concordant gene
ENSG00000224897	0.00971516327981873	0.576872809348833	GGB51647	up	POT1-AS1	p	concordant gene
ENSG00000226777	3.97762123114862e-07	0.887704298223612	GGB51647	up	FAM30A	p	concordant gene
ENSG00000229931	0.00171962471868268	0.669416138158546	GGB51647	up	NA	p	concordant gene
ENSG00000230838	0.000286676728904055	0.740661607988151	GGB51647	up	LINC01614	p	concordant gene
ENSG00000232024	0.00336388089534848	0.636875515086599	GGB51647	up	NA	p	concordant gene
ENSG00000239642	0.00449009669262156	0.621663889651825	GGB51647	up	MEIKIN	p	concordant gene
ENSG00000243466	0.0038624172690152	0.629692628939517	GGB51647	up	IGKV1-5	p	concordant gene
ENSG00000248329	0.00292944338253585	0.643891289439837	GGB51647	up	APELA	p	concordant gene
ENSG00000249992	0.00207650842954906	0.660642466334166	GGB51647	up	TMEM158	p	concordant gene
ENSG00000250995	7.14954278315673e-05	0.783874130610566	GGB51647	up	NA	p	concordant gene
ENSG00000254709	0.00914137089893182	0.580644985032808	GGB51647	up	IGLL5	p	concordant gene
ENSG00000257335	0.000113794901499757	0.770386520660459	GGB51647	up	MGAM	p	concordant gene
ENSG00000258227	0.000606276907681908	0.713311147431667	GGB51647	up	CLEC5A	p	concordant gene
ENSG00000260105	0.00173022629746118	0.66913454020962	GGB51647	up	NA	p	concordant gene
ENSG00000270547	0.000334380746297736	0.735295441695208	GGB51647	up	LINC01235	p	concordant gene
ENSG00000276409	0.0019179947652284	0.664370747263208	GGB51647	up	CCL14	p	concordant gene
ENSG00000278196	0.00720817337772794	0.594957859223647	GGB51647	up	IGLV2-8	p	concordant gene
ENSG00000283602	0.00370729689180143	0.631841341246963	GGB51647	up	NA	p	concordant gene
ENSG00000285108	0.00150142025589247	0.675560487006741	GGB51647	up	NA	p	concordant gene
ENSG00000287037	3.38113191509675e-07	0.889931870853339	GGB51647	up	NA	p	concordant gene
ENSG00000071894	0.00493976864656032	0.616462095313727	GGB6574	up	CPSF1	p	concordant gene
ENSG00000100427	0.00838545655480012	0.585918753561255	GGB6574	up	MLC1	p	concordant gene
ENSG00000132031	1.46107692729832e-06	0.868057063697716	GGB6574	up	MATN3	p	concordant gene
ENSG00000140839	3.95600394774302e-06	0.850561710312981	GGB6574	up	CLEC18B	p	concordant gene
ENSG00000152154	0.00313760118015435	0.640429610674816	GGB6574	up	TMEM178A	p	concordant gene
ENSG00000174171	7.6163152451613e-05	0.782091863351903	GGB6574	up	LOC105370792	p	concordant gene
ENSG00000211651	0.0078019061887146	0.590260535118967	GGB6574	up	IGLV1-44	p	concordant gene
ENSG00000229124	0.00896559300735315	0.581838885566309	GGB6574	up	VIM-AS1	p	concordant gene
ENSG00000233025	0.00226738007530422	0.656454943428385	GGB6574	up	NA	p	concordant gene
ENSG00000254732	6.39200719662713e-06	0.841262617582667	GGB6574	up	NA	p	concordant gene
ENSG00000260923	6.68848802038553e-05	0.785735126262783	GGB6574	up	NA	p	concordant gene
ENSG00000261039	0.00413216019805974	0.626119798593249	GGB6574	up	LINC02544	p	concordant gene
ENSG00000273312	0.00110734344687575	0.688856043049721	GGB6574	up	NA	p	concordant gene
ENSG00000288208	2.84410271116513e-12	0.973089822586688	GGB6574	up	NA	p	concordant gene
ENSG00000092445	0.00540145437486513	-0.611511	Rheinheimera	down	TYRO3	p	discordant gene
ENSG00000099624	0.00449941590855144	0.621551832847962	Rheinheimera	up	ATP5F1D	p	concordant gene
ENSG00000233868	0.00478602078318644	0.618195247828994	Rheinheimera	up	NA	p	concordant gene
ENSG00000244627	0.00531377610069943	-0.612424	Rheinheimera	down	NA	p	discordant gene
ENSG00000254245	0.00559138253324225	0.609574085592933	Rheinheimera	down	PCDHGA3	p	concordant gene
